# Supplementary material for: Large-scale all-optical dissection of motor cortex connectivity shows a segregated organization of mouse forelimb representations
Source: Cell Rep. 2022 Nov 8;41(6):111627. doi: 10.1016/j.celrep.2022.111627 (PMC10073205; doi:10.1016/j.celrep.2022.111627)
Supplement: Data S1. Propagation analysis script, related to Figure 5 [file mmc2.zip]

Archive with 1 entries (1 files):
- Data S1 propagation analysis script. Related to Figure 5.rar
